# Supplementary material for: Bariatric Surgery Induces Alterations in the Immune Profile of Peripheral Blood T Cells
Source: Biomolecules. 2024 Feb 12;14(2):219. doi: 10.3390/biom14020219 (PMC10886753; doi:10.3390/biom14020219)
Supplement: Supplementary file 1 [file biomolecules-14-00219-s001.zip]

Archive with 1 entries (1 files):
- biomolecules-2735529-supplementary.xlsx
