# Supplementary material for: Bariatric Surgery Induces Alterations in the Immune Profile of Peripheral Blood T Cells
Source: Biomolecules. 2024 Feb 12;14(2):219. doi: 10.3390/biom14020219 (PMC10886753; doi:10.3390/biom14020219)
Supplement: Supplementary file 1 [file biomolecules-14-00219-s001.zip › biomolecules-2735529-supplementary.xlsx]

## Sheet: Supplementary Figure S1
Supplementary Figure S1 – Dotplot histograms illustrating the gating strategy to identify T cells and B cells, as wells as the different T cell subpopulations. The scheme is specifically representing the CD4+ T cells subpopulations (G-K), but the same strategy was applied to the CD8+ and CD4+CD8+ T cells. A) FSC and SSC light dispersion properties allow the identification of the major immune cell…

## Sheet: Supplementary Table S1
Supplementary Table S1 – Anthropometric and biochemical characterization of the participants that were evaluated both before (T1) and after (T2) the bariatric surgery.
	T1 paired		T2 paired		p-value
	n		n
Sex (Female / Male)	8	4/4	8	4/4
Age (years)	8	40 ± 9.6	8	40 ± 9.1	0.37
BMI (kg/m2)	8	54.2 ± 3.8	8	41.3 ± 5.1	0.01
NC (cm)	5	49 ± 7	5	41 ± 6	0.06
WHR	5	0.99 ± 0.09	5	0.97 ± 0.05	0.44
Obesity class (II / III / IV)	8	- / - / 8	8	2 / 5 / -
Type 2 Diabetes	8	4	8	1
HbA1c (%)	8	5.5 ± 0.48	8	5.0 ± 0.20	0.01
Glucose (mg/dL)	8	98.6 ± 9.8	8	84.0 ± 6.0	0.01
Insulin (µU/mL)	8	16.8 ± 7.9	8	6.0 ± 2.2	0.01
HOMA-IR	8	4.1 ± 2.1	8	1.6 ± 0.94	0.02
C-peptide (ng/mL)	7	4.1 ± 1.7	7	1.8 ± 0.34	0.02
LDL (mg/dL)	8	116.4 ± 17.6	8	114.0 ± 23.9	0.64
HDL (mg/dL)	8	41.4 ± 11.0	8	44.9 ± 18.8	0.80
Triglycerides (mg/dL)	8	136.8 ± 49.2	8	82.0 ± 30.8	0.01
Total cholesterol (mg/dL)	8	185.1 ± 23.2	8	175.3 ± 24.7	0.46
Atherognic index	8	4.7 ± 0.92	8	4.4 ± 1.6	0.38
CRP (mg/dL)	8	1.5 ± 0.87	8	0.66 ± 0.61	0.05
Leptin (ng/mL)	7	9.2 ± 7.0	7	5.0 ± 4.9	0.16
Adiponectin (µg/mL)	7	80.0 ± 49.0	7	159.0 ± 141.4	0.16
Follow-up study of a subgroup of 8 individuals with class IV obesity, whose anthropometric, biochemical, metabolic and immune parameters were assessed both immediately before the bariatric surgery (T1 paired) and 9 to 18 months after surgery (T2 paired). BMI: body mass index; NC: neck circumference; WHR: Waist-to-Hip ratio; HOMA-IR: Homeostatic Model Assessment of Insulin Resistance; LDL: low-den…

## Sheet: Supplementary Table S2
Supplementary Table S2 – Absolute number of white blood cells in circulation and percentage of each immune cell type in nOB and OB, as well as among OB par-ticipants stratified by obesity class and metabolic profile.
Immune cells	nOB		OB		Obesity Classes						Metabolic status
					Class II		Class III		Class IV		IS		IRn		Pre-T2D		T2D
	n		n		n		n		n		n		n		n		n
WBC (x103 cells/µL)	12	6.2 ± 1.5	35	7.6 ± 2.2 A	7	6.0 ± 2.1	13	7,9 ± 1,7 A,B	15	8,2 ± 2,4 A,B	5	6.1 ± 1.8	9	7.8 ± 1.9	7	8.8 ± 3.0 A	14	7.6 ± 1.8
Innate immunity
% Eosinophils	12	1.7 ± 1.1	35	1.6 ± 1.1	7	1.3 ± 0.94	13	1,8 ± 0,98	15	1,6 ± 1,3	5	1.2 ± 0.21	9	2.2 ± 1.5	7	1.6 ± 0.97	14	1.5 ± 1.0
% Neutrophils	12	43.0 ± 5.4	35	60 ± 7.9 A	7	56.3 ± 8.1 A	13	59,6 ± 6,3 A	15	63.3 ± 8,5 A	5	62.4 ± 5.7 A	9	60.1 ± 9.0 A	7	59.2 ± 9.6 A	14	60.8 ± 7.6 A
% Monocytes	12	4.9 ± 1.3	35	5.2 ± 1.5	7	6.2 ± 1.7	13	5.0 ± 1,5	15	4,8 ± 1,3	5	5.4 ± 1.3	9	5.0 ± 1.1	7	4.8 ± 2.1	14	5.4 ± 1.5
% CCR5+ Monocytes	12	14.4 ± 5.4	35	24.7 ± 11.0 A	7	29.9 ± 7.2 A	13	25,2 ± 12,3 A	15	21,8 ± 11.0 A	5	32.6 ± 13.3 A	9	24.6 ± 12.1 A	7	22.7 ± 12.9	14	22.9 ± 8.2 A
(within Monocytes)
Adaptive immunity
% Lymphocytes	12	40.2 ± 6.6	35	26.3 ± 7.5 A	7	29.5 ± 7.1 A	13	27,1 ± 7.3 A	15	24,2 ± 7,8 A	5	26.5 ± 4.3 A	9	27.5 ± 8.4 A	7	26.0 ± 9.5 A	14	257 ± 7.4 A
% T lymphocytes	12	26.1 ± 7.8	35	18.5 ± 6.8 A	7	20.3 ± 6.2	13	19.0 ± 7.0 A	15	17,2 ± 7,1 A	5	19.4 ± 3.7	9	20.2 ± 8.1	7	17.3 ± 8.6 A	14	17.8 ± 6.3 A
% B lymphocytes	12	2.6 ± 1.2	35	2.4 ± 1.3	7	2.7 ± 1.9	13	2,6 ± 1,2	15	2,1 ± 1,2	5	2.2 ± 0.79	9	2.8 ± 1.3	7	2.2 ± 1.1	14	2.3 ± 1.6
T lymphocytes subsets (% within T cells)
% CD4+ T cells	11	54.4 ± 7.1	35	65.3 ± 12.0 A	7	63.4 ± 15.4	13	66,6 ± 11,1 A	15	65.0 ± 11,8 A	5	61.8 ± 17.4	9	63.6 ± 11.2	7	68.4 ± 5.8 A	14	66.0 ± 13.4 A
% CD8+ T cells	12	37.5 ± 8.6	35	29.5 ± 11.1 A	7	31.8 ± 15.3	13	28,5 ± 9,2 A	15	29,4 ± 11,2	5	34.2 ± 16.8	9	29.6 ± 9.3	7	26.8 ± 6.1 A	14	29.2 ± 12.4
% CD4+CD8+ T cells	10	1.5 ± 1.1	35	2.1 ± 1.6	7	2.5 ± 1.9	13	1,7 ± 1,1	15	2,1 ± 1,9	5	1.8 ± 0.87	9	2.8 ± 1.1 A	7	2.2 ± 2.0	14	1.6 ± 1.9 E
% CD4-CD8- T cells	12	4.0 ± 2.7	35	3.1 ± 1.9	7	2.3 ± 0.81	13	3,2 ± 2,3	15	3,4 ± 1,9	5	2.3 ± 1.1	9	4.0 ± 2.5	7	2.6 ± 1.3	14	3.1 ± 1.9
WBC: white blood cells count; nOB: healthy participants (without obesity); OB: participants with obesity; IS: insulin sensitive; IRn: insulin resistant and normoglycemic; Pre-T2D: pre-diabetes; T2D: type 2 diabetes. Statistical differences were considered when p<0.05. A p<0.05 vs nOB; B p<0.05 vs Class II; C p<0.05 vs Class III; D p<0.05 vs IS; E p<0.05 vs IRn; F p<0.05 vs Pre-T2D.

## Sheet: Supplementary Table S3
Supplementary Table S3 – Absolute number (in cells/µL) of all peripheral blood immune cell populations evaluated in healthy (non-obese) controls (nOb) and individuals with obesity (Ob). NA: not analyzed due to low numbers of events. Mann-Whitney and Kruskal-Wallis tests were applied as appropriate. Statistical differences were considered when p<0.05.
Absolute number (cells/µL)	nOB			OB before surgery			OB after surgery			p-value
	n	Mean	sd	n	Mean	sd	n	Mean	sd	nOB vs OB before surgery	nOB vs OB after surgery	OB before surgery (considering only Class IV) vs OB After surgery
Eosinophils	12	104.8	68.0182	35	129.199	97.9839	14	85.8279	65.57	0.621	0.527	0.234
Neutrophils	12	2690.52	786.444	35	4603.36	1471.35	14	4018.22	1291.45	0	0.005	0.023
Monocytes	12	309.563	137.819	35	384.278	146.473	14	374.101	179.54	0.049	0.176	0.377
Lymphocytes	12	2516.82	848.355	35	2006.63	872.941	14	1900.26	613.448	0.024	0.067	0.914
T lymphocytes	12	1645.55	741.924	35	1400.67	692.972	14	1306.78	445.133	0.186	0.322	0.88
B lymphocytes	12	163.627	85.6637	35	187.094	132.432	14	219.07	105.346	0.8	0.176	0.331
CCR5+ Monocytes	12	43.3633	21.7944	35	90.0782	50.5692	14	93.8734	64.5732	0	0.003	1
CD25+ B lymphocytes	12	58.0964	50.6302	35	53.6085	72.1624	14	80.5365	41.9415	0.673	0.193	0.016
CD4+ T cells	12	859.494	371.502	35	900.57	447.307	14	857.409	344.409	0.971	0.82	0.949
CD8+ T cells	12	616.01	315.98	35	427.546	275.193	14	365.324	142.325	0.046	0.023	0.715
CD4+CD8+ T cells	12	92.7472	170.585	35	28.4757	25.2498	14	28.9651	29.4403	0.914	0.86	0.949
CD4-CD8- T cells	12	57.6862	31.3386	35	43.8034	33.6852	14	72.0344	98.6668	0.135	0.667	0.505
PD-1+CD4+ T cells	12	267.193	103.796	35	306.626	141.364	14	305.92	117.167	0.492	0.297	0.715
TIM-3+CD4+ T cells	12	29.871	18.6072	35	28.0642	19.8303	14	31.3954	38.3676	0.555	0.432	0.949
CD4+ Treg cells	12	53.5572	18.3886	35	50.7163	26.9815	14	53.3023	24.8572	0.391	0.98	0.533
Tfh cells	12	123.287	51.1004	35	152.01	71.5988	14	165.533	64.5991	0.282	0.076	0.186
Th1 cells	12	81.6062	70.8573	35	77.2014	71.8042	14	59.3238	63.0381	0.857	0.297	0.505
Th17 cells	12	90.3199	42.3337	35	151.968	86.1633	14	154.375	74.6093	0.011	0.023	0.949
Th1/17 cells	12	43.832	27.5281	35	87.0406	55.8558	14	94.6669	51.8414	0.005	0.002	0.715
CCR5-CCR6- Th cells	12	455.546	238.892	35	369.757	241.288	14	316.832	173.584	0.163	0.095	1
Tfr cells	12	17.1381	9.03142	35	16.374	11.6636	14	16.957	10.3106	0.378	0.86	0.533
Th1-like Treg cells	12	2.46078	0.972525	35	3.14268	2.03483	14	3.34532	1.85833	0.462	0.252	0.4
Th17-like Treg cells	12	12.9237	6.08944	35	10.293	8.33744	14	10.6454	7.90278	0.116	0.193	0.683
Th1/17-like Treg cells	12	11.4401	4.96507	35	13.8545	7.45004	14	15.113	6.08342	0.447	0.131	0.29
CCR5-CCR6-CD4+ Treg cells	12	9.58751	5.81954	35	7.05001	6.11346	14	7.24089	5.29268	0.021	0.145	0.914
PD-1+CD4+ Treg cells	12	16.596	5.8656	35	18.089	9.46798	14	22.213	10.0741	0.857	0.095	0.477
TIM-3+CD4+ Treg cells	11	1.59	1.02839	35	3.39511	10.7024	14	2.19007	2.22297	0.703	0.727	0.88
CD25+ Tfh cells	12	80.5403	35.1318	35	106.063	52.9097	14	112.091	52.6773	0.122	0.106	0.4
Th1-like Tfh cells	12	4.04499	1.60691	34	5.35759	3.15333	14	6.19633	4.61826	0.2	0.131	0.78
Th17-like Tfh cells	12	61.1293	29.4806	35	77.9557	38.6499	14	88.6722	35.9764	0.203	0.053	0.31
Th1/17-like Tfh cells	12	2.72921	1.8893	35	5.88839	7.00316	14	5.22521	2.76023	0.016	0.013	0.715
CCR5-CCR6- Tfh cells	12	55.3731	25.8613	35	62.0474	32.6851	14	65.435	29.2009	0.571	0.16	0.377
PD-1+ Tfh cells	12	64.7542	28.0602	35	73.9246	33.3426	14	87.9728	36.1728	0.419	0.118	0.354
TIM-3+ Tfh cells	12	3.76943	2.72452	35	3.55839	2.26605	14	4.12529	5.32534	0.857	0.667	0.505
CD25+ Th1 cells	12	13.6981	12.2833	35	18.6031	17.505	14	15.6077	9.14947	0.405	0.322	0.813
PD-1+ Th1 cells	12	43.6456	27.801	35	53.3793	57.7451	14	37.0301	36.4505	0.857	0.297	0.949
TIM-3+ Th1 cells	12	3.14894	3.99053	34	2.75036	2.96586	14	2.27021	1.16801	0.684	0.82	0.747
CD25+ Th17 cells	12	75.0914	38.0614	35	131.043	76.3629	14	130.496	61.5185	0.011	0.031	1
PD-1+ Th17 cells	12	40.7088	29.418	35	55.4863	33.7707	14	59.045	29.39	0.163	0.095	0.813
TIM-3+ Th17 cells	12	2.96715	2.16834	35	4.89356	4.69719	14	4.35282	5.70985	0.203	0.667	0.983
CD25+ Th1/17 cells	12	34.5391	26.4281	35	70.2151	48.4318	14	75.538	44.5189	0.006	0.001	0.715
PD-1+ Th1/17 cells	12	27.5558	18.3011	35	49.997	34.8167	14	54.2516	29.6428	0.014	0.002	0.621
TIM-3+ Th1/17 cells	12	2.3311	3.67479	35	2.93284	3.19396	14	2.43075	1.24755	0.09	0.036	0.354
CD25+CCR5-CCR6- Th cells	12	120.408	82.58	35	131.798	84.9621	14	126.944	110.836	0.673	1	0.983
PD-1+CCR5-CCR6- Th cells	12	73.7624	51.1404	35	52.4525	32.9443	14	48.0867	34.871	0.148	0.145	0.813
TIM-3+CCR5-CCR6- Th cells	12	17.3776	9.71433	35	18.4317	15.8491	14	16.9498	23.639	0.656	0.193	0.29
PD-1+CD8+ T cells	12	188.517	136.616	35	116.629	74.8694	14	125.494	51.9778	0.058	0.212	0.591
TIM-3+CD8+ T cells	12	56.9578	55.7557	35	40.0433	37.7711	14	28.9205	18.9089	0.141	0.095	0.847
CD8+ Treg cells	12	0.680724	0.554249	35	0.852092	0.74302	14	0.863305	0.654126	0.691	0.527	0.621
Tfc cells	12	11.6241	6.64455	35	8.81311	4.9498	14	8.53867	3.39942	0.25	0.374	0.621
Tc1 cells	12	228.633	227.609	35	150.814	132.006	14	112.728	51.6877	0.304	0.212	0.88
Tc17 cells	12	7.36944	3.83852	35	7.79496	6.5387	14	9.38745	5.63259	0.555	0.347	0.354
Tc1/17 cells	12	37.8098	24.2826	35	37.0662	44.1091	14	28.3555	18.6432	0.304	0.322	0.505
CCR5-CCR6- Tc cells	12	292.092	144.043	35	198.336	169.805	14	185.169	103.324	0.009	0.041	0.983
CD25+ Tfc cells	11	0.706427	0.483516	35	0.832967	0.669912	14	0.749682	0.489948	0.576	0.851	0.914
Tc1-like Tfc cells	11	8.13367	5.40993	35	5.74991	3.90486	13	5.05299	2.81173	0.272	0.186	0.856
Tc17-like Tfc cells	11	0.254537	0.148124	34	0.264689	0.262598	14	0.254246	0.139389	0.558	0.893	0.621
Tc1/17-like Tfc cells	11	0.841074	0.527868	35	0.626382	0.873124	14	0.748558	0.55865	0.056	0.687	0.4
CCR5-CCR6- Tfc cells	11	2.75738	1.48478	35	2.16866	1.43643	14	2.17195	1.12335	0.124	0.403	0.621
PD-1+ Tfc cells	11	7.49617	4.28753	35	5.85766	3.29031	14	6.67481	3.06	0.251	0.936	0.477
TIM-3+ Tfc cells	11	0.60476	0.512662	35	0.405923	0.297975	14	0.411506	0.201888	0.272	0.536	0.747
CD25+ Tc1 cells	12	9.45445	8.381	35	8.08446	7.30461	14	6.36377	2.86883	0.604	0.403	0.4
PD-1+ Tc1 cells	12	83.7436	70.4135	35	49.2756	39.3629	14	53.1611	27.676	0.24	0.432	0.561
TIM-3+ Tc1 cells	12	11.1658	17.1315	35	8.53586	11.6679	14	5.67122	4.70131	0.971	0.98	0.914
CD25+ Tc17 cells	12	2.96069	1.48278	35	4.61079	4.10477	14	5.36576	3.08424	0.492	0.027	0.4
PD-1+ Tc17 cells	12	2.18109	1.85643	35	2.09476	2.51492	14	1.99298	0.8866	0.8	0.705	0.31
TIM-3+ Tc17 cells	12	0.673268	0.524671	34	0.520705	0.602856	14	0.572044	0.716738	0.183	0.297	1
CD25+ Tc1/17 cells	12	5.83326	7.02362	35	7.09276	7.52505	14	6.03089	4.47964	0.604	0.16	0.186
PD-1+ Tc1/17 cells	12	22.07	17.9393	35	17.6656	18.8129	14	15.2231	9.57391	0.221	0.347	0.331
TIM-3+ Tc1/17 cells	12	0.698876	0.440607	35	0.516889	0.562909	14	0.535836	0.472968	0.095	0.297	0.331
CD25+CCR5-CCR6- Tc cells	12	20.5742	19.2519	35	19.0411	16.1538	14	19.0969	14.6593	0.914	0.94	0.621
PD-1+CCR5-CCR6- Tc cells	12	55.4993	61.9109	35	28.4677	33.7249	14	35.7987	23.645	0.023	0.595	0.425
TIM-3+CCR5-CCR6- Tc cells	12	43.0607	52.3928	35	29.821	33.0368	14	22.1297	14.0846	0.203	0.212	0.914
PD-1+CD4+CD8+ T cells	12	38.5397	68.5421	35	12.5664	15.2835	14	11.0242	12.1224	0.328	0.297	0.88
TIM-3+CD4+CD8+ T cells	12	2.12373	3.37182	35	0.855506	0.742993	14	0.911733	0.95954	0.555	0.432	0.949
CD4+CD8+ Treg cells	11	1.85746	5.53375	35	0.187233	0.229608	13	0.188765	0.184668	0.611	0.776	0.586
CD4+CD8+ Tf cells	12	1.23061	2.03403	35	0.545553	0.490066	14	0.642828	0.572784	0.571	0.705	0.847
T1-like CD4+CD8+ cells	12	48.706	101.27	35	12.3717	16.0983	14	13.3823	21.3615	0.745	0.86	0.683
T17-like CD4+CD8+ cells	12	1.98303	3.52067	34	0.685271	0.55783	14	0.806407	0.577884	0.27	0.705	0.561
T1/17-like CD4+CD8+ cells	12	3.63153	5.05854	35	2.56525	2.60986	14	2.83342	2.45751	0.604	0.94	0.847
CCR5-CCR6-CD4+CD8+ T cells	12	31.9799	53.545	35	11.3874	15.3569	14	10.4767	13.2895	0.462	0.297	0.652
CD4+CD8+ Tfr cells	5	1.44224	2.98153	18	0.0606446	0.0659688	5	0.0365668	0.0299709	0.094	0.151	0.329
T1-like CD4+CD8+ Treg cells	5	0.104807	0.135276	13	0.0786395	0.0965766	4	0.0813149	0.0777344	0.849	0.905	1
T17-like CD4+CD8+ Treg cells	4	1.62864	3.19813	13	0.0271369	0.0190143	5	0.042457	0.0283252	0.202	0.905	0.841
T1/17-like CD4+CD8+ Treg cells	6	0.518559	1.22691	12	0.0540367	0.0576741	4	0.0500853	0.043783	0.385	0.476	0.905
CCR5-CCR6-CD4+CD8+ Treg cells	5	0.547963	0.796472	18	0.0968551	0.0959902	5	0.161573	0.105016	0.012	0.421	0.662
PD-1+CD4+CD8+ Treg cells	6	0.87134	1.96763	21	0.0580077	0.0705223	7	0.0896778	0.0684196	0.042	1	0.408
TIM-3+CD4+CD8+ Treg cells	4	0.309831	0.564487	10	0.0190936	0.00798683	4	0.0149546	0.00403464	0.024	0.029	0.2
CD25+ CD4+CD8+ Tf cells	12	0.518714	0.948403	35	0.223433	0.202244	13	0.319306	0.361853	0.673	0.406	0.525
T1-like CD4+CD8+ Tf cells	12	0.380016	0.50593	33	0.232001	0.348113	10	0.281745	0.269819	0.439	0.923	0.261
T17-like CD4+CD8+ Tf cells	10	0.331084	0.89258	24	0.0530968	0.0514149	12	0.0887703	0.0861849	0.467	0.674	0.238
T1/17-like CD4+CD8+ Tf cells	7	0.0825995	0.118328	26	0.0482159	0.0455317	9	0.0531606	0.0541367	0.78	1	0.71
CCR5-CCR6- CD4+CD8+ Tf cells	12	0.522876	0.739016	34	0.251419	0.259199	12	0.337434	0.430289	0.97	0.843	0.755
PD-1+ CD4+CD8+ Tf cells	12	0.762538	1.44404	35	0.32482	0.325531	12	0.354347	0.293397	0.477	0.932	0.792
TIM-3+ CD4+CD8+ Tf cells	11	0.0603713	0.102477	21	0.0343172	0.0209335	6	0.0521481	0.02702	0.611	0.216	0.031
CD25+ T1-like CD4+CD8+ cells	12	0.955766	1.55221	35	0.558887	0.746767	14	0.527698	0.464867	0.492	0.94	0.252
PD-1+ T1-like CD4+CD8+ cells	12	21.7214	43.6878	35	7.14162	12.7189	14	6.00181	10.4087	0.523	0.631	0.591
TIM-3+ T1-like CD4+CD8+ cells	12	1.35678	2.69405	31	0.260822	0.288657	12	0.29629	0.397598	0.414	0.63	0.538
CD25+ T17-like CD4+CD8+ cells	11	1.37973	2.34529	34	0.484727	0.37797	14	0.592518	0.351908	0.411	0.936	0.354
PD-1+ T17-like CD4+CD8+ cells	9	1.15813	2.07838	35	0.252691	0.240632	13	0.317901	0.236957	0.023	0.186	0.65
TIM-3+ T17-like CD4+CD8+ cells	8	0.18655	0.234558	25	0.0407503	0.0281832	9	0.0757379	0.101169	0.055	0.236	0.295
CD25+ T1/17-like CD4+CD8+ cells	12	1.39609	2.29207	35	1.15659	1.19848	14	1.5952	1.67601	0.507	0.432	0.747
PD-1+ T1/17 -like CD4+CD8+ cells	12	2.51118	3.26014	35	1.38084	1.45469	14	1.42319	1.11035	0.163	0.322	0.715
TIM-3+ T1/17-like CD4+CD8+ cells	11	0.135053	0.157448	27	0.0876275	0.104197	11	0.107847	0.0701783	0.465	0.949	0.449
CD25+CCR5-CCR6-CD4+CD8+ T cells	12	3.48737	5.80713	35	2.60833	2.68345	14	3.21378	4.18661	0.555	0.899	0.78
PD-1+CCR5-CCR6-CD4+CD8+ T cells	12	12.0225	18.9298	35	3.15092	3.85394	13	2.5702	2.80907	0.09	0.123	0.496
TIM-3+CCR5-CCR6-CD4+CD8+ T cells	12	0.937452	1.34946	35	0.476688	0.485595	13	0.496525	0.74516	0.763	0.32	0.683
CD4+ Treg cells within whole blood	12	54.5358	18.8883	35	50.2739	25.4884	14	54.2429	27.8219	0.388	0.781	0.621
PD-1+ Th1-like Treg	12	1.33132	0.550041	35	1.62843	1.15596	14	2.10055	1.40067	0.819	0.118	0.234
TIM-3+ Th1-like Treg	12	0.219681	0.141833	35	0.279084	0.222259	14	0.529883	0.944082	0.539	0.899	1
PD-1+ Th17-like Treg	12	4.37781	2.13792	35	3.48396	3.45225	14	4.01289	2.92965	0.028	0.374	0.425
TIM-3+ Th17-like Treg	12	0.28554	0.221084	35	0.278694	0.551084	14	1.11755	3.55165	0.328	0.231	0.949
PD-1+ Th1/17-like Treg	12	5.64882	3.14947	35	6.20151	3.8614	14	8.17277	3.34028	0.8	0.085	0.217
TIM-3+ Th1/17-like Treg	12	0.433015	0.242645	35	0.575872	0.470576	14	0.97397	1.65118	0.492	0.494	0.715
PD-1+CCR5-CCR6-CD4+ Treg	12	1.93684	1.25163	35	1.51198	1.12876	14	2.03018	1.72154	0.135	0.631	0.983
TIM-3+CCR5-CCR6-CD4+ Treg	12	0.306184	0.221754	35	0.229833	0.181591	14	0.887287	2.54773	0.271	0.374	0.949
Th1-like Tfr	12	0.468427	0.29412	34	0.607751	0.506066	14	0.517246	0.271788	0.613	0.705	0.914
PD-1+ Th1-like Tfr	10	0.252209	0.135036	35	0.297261	0.22752	13	0.332975	0.21664	0.968	0.483	0.467
TIM-3+ Th1-like Tfr	9	0.0358119	0.0189036	29	0.0546382	0.0457418	11	0.0503159	0.070703	0.478	0.412	0.207
Th17-like Tfr	12	5.76625	2.56585	35	5.06603	3.42026	14	6.14783	4.05608	0.178	0.781	0.561
PD-1+ Th17-like Tfr	12	2.07167	0.805371	35	1.83501	1.32155	14	2.4294	1.51554	0.186	0.98	0.354
TIM-3+ Th17-like Tfr	11	0.198604	0.142039	35	0.163153	0.143912	13	0.266005	0.389725	0.308	0.865	0.586
Th1/17-like Tfr	12	1.25672	1.10154	35	1.31098	0.844987	14	1.35973	0.665794	0.691	0.347	0.27
PD-1+ Th1/17-like Tfr	12	0.719989	0.8158	35	0.727777	0.516943	14	0.926162	0.497406	0.462	0.067	0.102
TIM-3+ Th1/17-like Tfr	10	0.0918961	0.0892239	32	0.0837887	0.0798955	13	0.0908865	0.08011	0.76	0.784	0.347
CCR5-CCR6-CD4+ Tfr	12	9.64421	7.22439	35	9.33585	8.03372	14	8.92308	6.63598	0.555	0.705	0.88
PD-1+CCR5-CCR6-CD4+ Tfr	12	1.74573	0.851899	34	1.84835	1.51169	14	2.27806	2.08667	0.666	0.94	0.982
TIM-3+CCR5-CCR6-CD4+ Tfr	12	0.247092	0.212522	35	0.289983	0.25044	13	0.887033	2.37964	0.745	0.65	0.786
CD4+CD8+ Treg cells within whole blood	11	1.6517	4.82809	35	0.188547	0.232887	13	0.203146	0.194231	0.373	0.82	0.413
PD-1+ T1-like CD4+CD8+ CD4+CD8+ Treg	1	0.182504	NA	1	0.135681	NA	1	0.126584	NA
TIM-3+ T1-like CD4+CD8+ Treg	1	0.0135137	NA	NA	NA	NA	NA	NA	NA
PD-1+ T17-like CD4+CD8+ Treg	1	2.6198	NA	NA	NA	NA	NA	NA	NA
TIM-3+ T17-like CD4+CD8+ Treg	1	0.111809	NA	NA	NA	NA	NA	NA	NA
PD-1+ T1/17-like CD4+CD8+ Treg	1	1.30681	NA	1	0.0753821	NA	NA	NA	NA
TIM-3+ T1/17-like CD4+CD8+ Treg	1	0.125149	NA	NA	NA	NA	NA	NA	NA
PD-1+CCR5-CCR6-CD4+CD8+ Treg	5	0.174228	0.320434	3	0.0760269	0.0206754	4	0.0484467	0.016932	0.393	0.73	0.533
TIM-3+CCR5-CCR6-CD4+CD8+ Treg	4	0.0378781	0.0356651	1	0.0150757	0	1	0.0131283	NA
T1-like CD4+CD8+ Tfr	2	0.0747823	0.075259	2	0.0855921	0.0490815	NA	NA	NA
PD-1+ T1-like CD4+CD8+ Tfr	NA	NA	NA	NA	NA	NA	NA	NA	NA
TIM-3+ T1-like CD4+CD8+ Tfr	NA	NA	NA	NA	NA	NA	NA	NA	NA
T17-like CD4+CD8+ Tfr	2	1.32102	1.71575	1	0.0150659	NA	NA	NA	NA
PD-1+ T17-like CD4+CD8+ Tfr	1	1.68248	NA	NA	NA	NA	NA	NA	NA
TIM-3+ T17-like CD4+CD8+ Tfr	1	0.0638627	NA	NA	NA	NA	NA	NA	NA
T1/17-like CD4+CD8+ Tfr	2	0.17571	0.233263	NA	NA	NA	NA	NA	NA
PD-1+ T1/17-like CD4+CD8+ Tfr	1	0.234198	NA	NA	NA	NA	NA	NA	NA
TIM-3+ T1/17-like CD4+CD8+ Tfr	1	0.0425815	NA	NA	NA	NA	NA	NA	NA
CCR5-CCR6-CD4+CD8+ Tfr	2	1.96021	2.55875	2	0.100815	0.0706106	NA	NA	NA
PD-1+CCR5-CCR6-CD4+CD8+ Tfr	2	0.7988	1.09918	NA	NA	NA	NA	NA	NA
TIM-3+CCR5-CCR6-CD4+CD8+ Tfr	NA	NA	NA	NA	NA	NA	NA	NA	NA

## Sheet: Supplementary Table S4
Supplementary Table S4 – The Th1, Th17, Th1/17 and CCR5-CCR6- cell percentage within CD4+ T cells, and expression of activation and immune regulatory markers in nOB and OB, grouped according to obesity class and metabolic profile.
CD4+ T cells polarization	nOB		OB		Obesity Classes						Metabolic status
					Class II		Class III		Class IV		IS		IRn		Pre-T2D		T2D
	n		n		n		n		n		n		n		n		n
%Th1	12	9.3 ± 6.7	35	9.0 ± 7.5	7	9.8 ± 1.7	13	6.8 ± 4.4	15	10.5 ± 10.6	5	10.1 ± 4.6	9	9.4 ± 5.3	7	6.2 ± 2.5	14	9.8 ± 10.8
CCR5 (MFI)	12	2678 ± 840.3	35	3307 ± 1611.1	7	3486 ± 1838.6	13	3409 ± 1810.9	15	3134 ± 1409.5	5	2750 ± 1767.7	9	3500 ± 1759.4	7	3903 ± 2304.2	14	3083 ± 1040.2
%CD25+	11	19.2 ± 8.9	35	29.6 ± 17.2	7	16.4 ± 6.4	13	38.6 ± 16.5 A,B	15	27.9 ± 17.4	5	28.6 ± 19.7	9	32.9 ± 16.7	7	23.8 ± 12.8	14	30.6 ± 19.5
%PD-1+	12	71.3 ± 27.1	35	66.9 ± 17.0	7	71.4 ± 14.1	13	65.3 ± 15.4 A	15	66.1 ± 20.0	5	54.2 ± 19.8	9	62.2 ± 16.7	7	66.5 ± 14.6	14	74.6 ± 14.9
PD-1 (MFI)	12	850 ± 304.7	35	870 ± 292.6	7	876 ± 376.3	13	817 ± 299.1	15	913 ± 256.7	5	653 ± 167.8	9	745 ± 125.3	7	951.9 ± 325.4	14	987 ± 330.7 D,E
%TIM-3+	12	4.2 ± 2.0	34	4.5 ± 3.2	7	4.0 ± 3.7	12	5.8 ± 3.7	15	3.8 ± 2.3	4	2.3 ± 1.6	9	4.3 ± 4.1	7	5.7 ± 2.9 D	14	4.8 ± 3.0
TIM-3 (MFI)	11	806 ± 727.4	28	536 ± 70.9	6	545 ± 100.0	11	530 ± 73.2	11	535 ± 55.5	4	532 ± 39.8	7	547 ± 81.5	6	553 ± 94.9	11	521 ± 64.2
%Th17	12	10.9 ± 4.1	35	17.0 ± 5.2 A	7	17.1 ± 5.1 A	13	16.9 ± 4.9 A	15	17.0 ± 5.9 A	5	18.0 ± 1.0 A	9	14.7 ± 4.3 A	7	18.6 ± 6.0 A	14	17.2 ± 6.1 A
CCR6 (MFI)	12	1716 ± 265.2	35	1787 ± 359.7	7	1816 ± 288.3	13	1771 ± 344.5	15	1787 ± 419.9	5	1813 ± 267.8	9	1800 ± 374.7	7	1914 ± 384.2	14	1706 ± 381.8
%CD25+	12	82.9 ± 8.1	35	85.4 ± 5.1	7	85.4 ± 8.1	13	85.1 ± 4.4	15	85.8 ± 4.3	5	83.4 ± 7.5	9	85.2 ± 4.8	7	87.3 ± 4.3	14	85.4 ± 5.0
%PD-1+	12	43.5 ± 15.4	35	37.0 ± 9.9	7	38.9 ± 10.6	13	34.0 ± 6.5	15	38.8 ± 11.8	5	34.4 ± 11.2	9	39.6 ± 6.1	7	35.8 ± 4.6	14	36.9 ± 13.3
PD-1 (MFI)	12	396.7 ± 118.9	35	393 ± 64.0	7	428 ± 74.1	13	360 ± 40.4 A	15	404 ± 66.8 C	5	406 ± 52.9	9	383 ± 59.8	7	388 ± 46.8	14	396 ± 80.5
%TIM-3+	12	3.1 ± 1.7	35	3.2 ± 2.1	7	4.3 ± 2.2	13	3.4 ± 2.8	15	2.5 ± 1.1	5	4.0 ± 3.6	9	3.1 ± 2.1	7	3.6 ± 2.2	14	2.8 ± 1.6
TIM-3 (MFI)	11	645 ± 454.5	35	450 ± 59.5	7	464 ± 42.9	13	465 ± 59.3	15	432 ± 64.4	5	449 ± 48.4	9	435 ± 88.5	7	474 ± 66.8	14	449 ± 34.5
%Th1/17	12	5.2 ± 2.2	35	10.2 ± 5.2 A	7	8.8 ± 5.1	13	10.7 ± 4.7 A	15	10.4 ± 5.8 A	5	12.1 ± 4.4 A	9	12.3 ± 7.5 A	7	7.9 ± 2.9	14	9.4 ± 4.2 A
CCR5 (MFI)	12	3045 ± 1117.9	35	3691 ± 1829.3	7	3562 ± 1288.0	13	3815 ± 2186.6	15	3645 ± 1814.7	5	3249 ± 2000.4	9	4226 ± 2209.8	7	3636 ± 1832.7	14	3533 ± 1632.2
CCR6 (MFI)	12	1970 ± 300.9	35	2059 ± 404.2	7	2141 ± 358.1	13	2013 ± 413.6	15	2061 ± 435.9	5	2075 ± 408.7	9	2078 ± 459.8	7	2181 ± 494.7	14	1980 ± 343.2
%CD25+	12	76.0 ± 13.4	35	78.8 ± 9.5	7	82.6 ± 9.1	13	77.1 ± 10.8	15	78.4 ± 8.7	5	80.9 ± 5.8	9	81.6 ± 9.4	7	77.9 ± 12.5	14	76.6 ± 9.4
%PD-1+	12	64.1 ± 17.6	35	57.9 ± 11.5	7	63.2 ± 14.1	13	55.6 ± 10.9	15	57.5 ± 10.6	5	53.1 ± 17.3	9	60.6 ± 6.1	7	59.5 ± 7.1	14	57.1 ± 13.8
PD-1 (MFI)	12	619 ± 157.0	35	599 ± 122.7	7	653 ± 137.0	13	537 ± 97.7 A,B	15	628 ± 119.9 C	5	575 ± 142.0	9	583 ± 89.4	7	590 ± 104.7	14	622 ± 148.9
%TIM-3+	12	4.0 ± 3.1	35	3.2 ± 2.2	7	4.8 ± 3.2	13	3.5 ± 2.3	15	2.3 ± 0.83 A	5	3.8 ± 3.1	9	2.7 ± 1.7	7	4.2 ± 2.8	14	2.9 ± 1.9
TIM-3 (MFI)	9	616 ± 254.1	30	470 ± 64.3	6	493 ± 95.8	12	453 ± 45.1	12	475 ± 63.8	5	470 ± 43.9	8	421 ± 38.3	6	506 ± 88.6 E	11	486 ± 57.7 E
%CCR5-CCR6- Th	12	51.7 ± 9.0	35	39.0 ± 9.8 A	7	38.6 ± 9.4 A	13	40.7 ± 11.2 A	15	37.7 ± 9.2 A	5	35.0 ± 11.0 A	9	41.7 ± 10.0 A	7	40.5 ± 7.4 A	14	37.9 ± 10.7 A
%CD25+	12	25.9 ± 10.2	35	36.7 ± 11.4 A	7	39.9 ± 17.2	13	38.2 ± 11.2 A	15	33.8 ± 7.9 A	5	35.4 ± 15.2	9	31.1 ± 6.2	7	39.6 ± 15.0 A	14	39.2 ± 10.3 A
%PD-1+	12	178 ± 9.6	35	16.2 ± 8.5	7	18.2 ± 5.9	13	13.0 ± 5.5	15	18.1 ± 11.0	5	17.1 ± 6.0	9	13.6 ± 4.5	7	15.5 ± 6.8	14	18.0 ± 11.7
PD-1 (MFI)	12	467 ± 160.8	35	482 ± 132.6	7	549 ± 220.7	13	414 ± 67.7	15	511 ± 102.1 C	5	436 ± 106.8	9	464 ± 77.4	7	467 ± 92.3	14	519 ± 179.4
%TIM-3+	12	4.0 ± 1.7	35	5.3 ± 3.0	7	5.6 ± 3.2	13	5.4 ± 3.8	15	5.0 ± 2.2	5	4.5 ± 3.1	9	5.1 ± 3.2	7	6.2 ± 3.4	14	5.1 ± 2.9
TIM-3 (MFI)	12	736 ± 534.1	35	487 ± 57.8 A	7	495 ± 12.8	13	487 ± 66.3 A	15	483 ± 65.0 A	5	505 ± 38.8	9	471 ± 70.4 A,D	7	469 ± 32.2	14	500 ± 63.9
nOB: healthy participants (without obesity); OB: participants with obesity; IS: insulin sensitive; IRn: insulin resistant and normoglycemic; Pre-T2D: pre-diabetes; T2D: type 2 diabetes; Th1 – T helper 1 (CCR5+); Th17 – T helper 17 (CCR6+); Th1/17 – T helper 1/17 (CCR5+CCR6+); MFI: mean fluo-rescence intensity. Statistical differences were considered when p<0.05. A p<0.05 vs nOB; B p<0.05 vs Class…

## Sheet: Supplementary Table S5
Supplementary Table S5 – Percentage and phenotype of circulating CD4+ Treg cells from nOB and OB individuals
	nOB		OB		Obesity Classes						Metabolic status
					Class II		Class III		Class IV		IS		IRn		Pre-T2D		T2D
	n		n		n		n		n		n		n		n		n
%CD4+ Treg	12	6.6 ± 1.6	35	5.8 ± 1.5	7	5.5 ± 1.5	13	5.6 ± 1.5	15	6.0 ± 1.5	5	5.5 ± 2.0	9	5.5 ± 18	7	6.3 ± 1.6	14	5.8 ± 1.2
(within CD4+ T cells)
%PD-1+	12	33.1 ± 11.0	35	36.9 ± 10.3	7	35.8 ± 11.6	13	35.1 ± 9.2	15	39.0 ± 11.0	5	39.9 ± 11.2	9	38.0 ± 5.1	7	34.5 ± 11.5	14	36.4 ± 12.5
PD-1 (MFI)	12	511 ± 142.7	35	516 ± 94.0	7	489 ± 44.9	13	488 ± 81.0	15	554 ± 111.1	5	473 ± 66.0	9	555 ± 99.3	7	494.7 ± 89.0	14	518 ± 100.4
%TIM-3+	11	2.9 ± 1.4	34	3.3 ± 1.7	7	3.8 ± 2.5	12	3.3 ± 1.7	15	3.1 ± 1.2	4	2.1 ± 0.90	9	2.6 ± 1.1	7	3.3 ± 1.6	14	4.2 ± 1.8 D,E
TIM-3 (MFI)	10	887 ± 989.0	33	528 ± 87.8	6	511 ± 65.0	13	539 ± 89.9	14	525 ± 98.1	4	523 ± 78.7	9	496 ± 65.6	6	537 ± 103.0	14	547 ± 98.3
%Th1-like CD4+ Treg	12	4.9 ± 2.3	35	6.5 ± 2.6 A	7	5.6 ± 1.7	13	7.3 ± 2.6 A	15	6.4 ± 2.8	5	5.3 ± 1.4	9	7.9 ± 3.3 A,D	7	6.1 ± 2.7	14	6.3 ± 2.2
CCR5 (MFI)	12	3485 ± 1295.2	35	4586 ± 1852.0 A	7	4911 ± 1758.9	13	4733 ± 2070.7 A	15	4306 ± 1781	5	3636 ± 2225.3	9	4808 ± 2030.5	7	4671 ± 2218.3	14	4739 ± 1492.8 A
%PD-1+	12	55.7 ± 12.3	34	52.1 ± 10.9	7	48.6 ± 12.2	12	52.0 ± 10.7	15	53.7 ± 11.0	4	59.5 ± 8.7	9	54.2 ± 6.9	7	41.4 ± 8.1 A,D,E	14	53.9 ± 11.9 F
PD-1 (MFI)	10	574 ± 152.2	32	643 ± 195.8	7	644 ± 185.7	12	632 ± 227.7	13	653 ± 184.7	4	674 ± 222.7	8	633 ± 129.0	6	581 ± 130.4	14	667 ± 248.6
%TIM-3+	12	9.7 ± 6.8	35	10.5 ± 9.7	7	13.9 ± 17.5	13	10.7 ± 8.8	15	8.7 ± 4.6	5	6.0 ± 5.7	9	6.3 ± 3.5	7	14.8 ± 16.8	14	12.6 ± 8.0 D,E
TIM-3 (MFI)		NA		NA		NA	1	772 ± NA		NA		NA		NA	1	772 ± NA		NA
%Th17-like CD4+ Treg	12	24.7 ± 10.1	35	20.4 ± 9.6	7	21.7 ± 10.8	13	19.8 ± 9.4	15	20.5 ± 10.0	5	26.0 ± 4.5	9	15.7 ± 8.2 A,D	7	23.8 ± 14.2	14	19.9 ± 8.3
CCR6 (MFI)	12	1215 ± 189.6	35	1208 ± 288.7	7	1214 ± 226.8	13	1221 ± 245.7	15	1194 ± 358.1	5	1356 ± 349.1	9	1199 ± 385.8	7	1259 ± 262.2	14	1136 ± 204.2
%PD-1+	12	36.6 ± 14.6	35	33.9 ± 11.9	7	30.9 ± 11.9	13	31.8 ± 10.3	15	37.1 ± 13.1	5	36.7 ± 11.5	9	37.6 ± 7.6	7	28.3 ± 7.7 E	14	33.3 ± 15.4
PD-1 (MFI)	12	358 ± 64.9	35	376 ± 52.6	7	359 ± 27.5	13	369 ± 42.4	15	391 ± 66.3	5	370 ± 29.6	9	420 ± 48.8 A	7	342 ± 22.0 E	14	368 ± 56.9 E
%TIM-3+	12	2.0 ± 1.1	34	3.0 ± 5.7	7	6.8 ± 12.2	12	1.8 ± 0.69	15	2.1 ± 1.8	4	1.1 ± 0.61	9	1.7 ± 0.39	7	6.6 ± 12.3	14	2.6 ± 1.8 D,E
TIM-3 (MFI)		NA	19	461 ± 107.5	5	461 ± 178.0	6	480 ± 96.0	8	448 ± 67.5	3	496 ± 131.9	5	473 ± 132.7	4	392 ± 129.1	7	478 ± 67.1
%Th1/17-like CD4+ Treg	12	21.9 ± 7.3	35	29.3 ± 10.9 A	7	29.6 ± 8.1	13	29.4 ± 9.5	15	29.0 ± 13.5	5	27.4 ± 8.7	9	29.6 ± 15.3	7	28.7 ± 10.2	14	30.0 ± 9.6 A
CCR5 (MFI)	12	3463 ± 1167.7	35	6563 ± 10567.2 A	7	5063 ± 2213.9	13	958 ± 17133.0	15	4693 ± 2108.9	5	3764 ± 2285.6	9	12080 ± 20343.1 A	7	5144 ± 3052.4	14	4725 ± 1631.8 A
CCR6 (MFI)	12	2008 ± 367.6	35	1845 ± 432.2	7	1801 ± 449.0	13	1862 ± 382.3	15	1850 ± 490.7	5	2004 ± 380.3	9	1877 ± 401.7	7	1819 ± 556.2	14	1781 ± 432.2
%PD-1+	12	49.4 ± 13.3	35	45.9 ± 14.0	7	39.4 ± 13.9	13	43.7 ± 14.1	15	50.8 ± 13.2 B	5	47.0 ± 12.0	9	51.2 ± 13.4	7	35.5 ± 10.1 A,D,E	14	47.3 ± 15.3
PD-1 (MFI)	12	502 ± 120.8	35	532 ± 136.8	7	493 ± 70.3	13	502 ± 118.3	15	577 ± 166.1	5	490 ± 93.4	9	601 ± 194.0	7	473.6 ± 48.7	14	533 ± 127.2
%TIM-3+	12	3.9 ± 1.8	35	4.8 ± 6.2	7	8.4 ± 13.6	13	3.9 ± 1.5	15	4.0 ± 2.3	5	2.7 ± 1.3	9	3.6 ± 2.0	7	8.2 ± 13.6	14	4.7 ± 2.0 D
TIM-3 (MFI)	2	483 ± 38.2	22	594 ± 535.1	5	432 ± 136.9	7	507 ± 74.9	10	736 ± 783	3	492 ± 126.7	5	455 ± 24.0	4	405 ± 122.2	10	769 ± 771.6 F
%CCR5-CCR6-CD4+ Treg	12	17.7 ± 5.6	35	12.8 ± 4.6 A	7	10.4 ± 3.9 A	13	12.7 ± 5.1 A	15	13.9 ± 4.4	5	10.4 ± 4.5 A	9	15.5 ± 3.5 D	7	14.1 ± 5.9	14	11.2 ± 3.8 A,E
%PD-1+	12	22.8 ± 10.8	35	24.7 ± 10.8	7	27.6 ± 13.8	13	22.4 ± 7.9	15	25.4 ± 11.7	5	33 ± 12.6	9	24.8 ± 6.7	7	22.2 ± 12.2	14	23.0 ± 11.2
PD-1 (MFI)	12	457 ± 106.6	33	439 ± 94.4	6	433 ± 103.7	12	395 ± 44.2	15	478 ± 108.3 C	4	456 ± 98.5	9	432 ± 60.9	7	380 ± 61.6	13	472 ± 116.9 F
%TIM-3+	12	3.2 ± 1.7	35	4.9 ± 7.5	7	9.4 ± 16.4	13	4.2 ± 2.6	15	3.3 ± 1.9	5	3.5 ± 2.2	9	3.3 ± 1.9	7	86 ± 16.7	14	4.5 ± 2.3
TIM-3 (MFI)		NA	14	465 ± 188.6	5	406 ± 119.2	5	418 ± 92.0	4	597 ± 301.7	3	431 ± 66.0	4	466 ± 10.9	3	348 ± 105.5	4	577 ± 334.7
%CD4+ Tfr	12	30.8 ± 8.3	35	31.0 ± 9.7	7	32.6 ± 7.7	13	30.9 ± 8.2	15	30.3 ± 12.1	5	30.9 ± 4.4	9	31.4 ± 11.9	7	27.3 ± 7.4	14	32.6 ± 10.9
(within CD4+ Treg)
%Th1-like CD4+ Tfr	12	2.8 ± 1.3	34	3.7 ± 1.6	7	2.7 ± 1.2	12	4.4 ± 1.7 A,B	15	3.7 ± 1.5	4	2.2 ± 1.0	9	4.3 ± 1.6 A,D	7	4.0 ± 1.9	14	3.7 ± 1.5
%PD-1+	10	47.5 ± 13.9	34	49.8 ± 19.3	7	64.2 ± 19.4 A	12	41.1 ± 14.1 B	15	50.0 ± 19.8	4	70.8 ± 14.4 A	9	43.0 ± 17.9 D	7	47.7 ± 21.4	14	49.2 ± 17.9 D
PD-1 (MFI)		NA	20	824 ± 424.5	4	892 ± 215.9	8	677 ± 387.9	8	937 ± 526.1	4	739 ± 386.0	5	877 ± 583.4	4	922 ± 475.2	7	779 ± 374.8
%TIM-3+	9	6.2 ± 1.9	29	9.3 ± 4.9	6	11.2 ± 4.6 A	10	8.4 ± 4.6	13	9.1 ± 5.4	4	7.0 ± 3.4	6	6.9 ± 3.2	6	8.4 ± 5.7	13	11.5 ± 5.0 A
TIM-3 (MFI)		NA	6	551 ± 193.9	3	490 ± 103.4	1	85 ± NA	2	484 ± 219.5	2	621.5 ± 344.0	1	639 ± NA		NA	3	474 ± 130.5
%Th17-like CD4+ Tfr	12	35.5 ± 12.3	35	32.7 ± 9.0	7	35.0 ± 11.3	13	29.4 ± 9.8	15	34.6 ± 6.4	5	33.8 ± 13.2	9	28.9 ± 4.3	7	35.8 ± 11.7	14	33.3 ± 8.2
%PD-1+	12	39.5 ± 11.9	35	37.5 ± 10.8	7	36.3 ± 11.1	13	35.2 ± 9.5	15	39.9 ± 12.0	5	40.8 ± 11.3	9	37.3 ± 6.3	7	33.9 ± 9.3	14	38.1 ± 13.9
PD-1 (MFI)	11	454.9 ± 107.0	34	470 ± 86.7	7	504 ± 49.3	12	427 ± 53.6 B	15	490 ± 109.0	5	463 ± 88.9	8	500 ± 92.3	7	437 ± 65.5	14	474 ± 94.3
%TIM-3+	11	3.1 ± 1.9	35	3.2 ± 1.7	7	3.6 ± 2.4	13	3.2 ± 1.6	15	3.1 ± 1.6	5	3.1 ± 1.4	9	2.6 ± 1.3	7	3.2 ± 1.7	14	3.6 ± 2.1
TIM-3 (MFI)		NA	20	572 ± 924.4	6	1030 ± 1695.1	5	342 ± 103.9	9	395 ± 51.5	3	1723 ± 2386.7	5	404 ± 37.8	4	406 ± 69.9	8	329 ± 131.6
%Th1/17-like CD4+ Tfr	12	7.8 ± 5.9	35	9.4 ± 5.0	7	9.2 ± 5.1	13	10.0 ± 4.6	15	9.1 ± 5.5	5	11.2 ± 6.8	9	8.1 ± 4.5	7	10.2 ± 3.8	14	9.2 ± 5.4
%PD-1+	12	55.0 ± 15.5	35	56.4 ± 15.0	7	57.3 ± 18.2	13	52.4 ± 14.8	15	59.6 ± 13.8	5	61.0 ± 18.3	9	61.4 ± 11.8	7	45.0 ± 13.7 E	14	57.4 ± 14.7
PD-1 (MFI)	3	741 ± 260.4	26	572 ± 135.7	6	560 ± 61.1	9	565 ± 133.4	11	583 ± 172.3	5	531 ± 86.8	7	583 ± 103.6	4	529 ± 141.4	10	601 ± 176.7
%TIM-3+	10	6.2 ± 4.1	33	5.9 ± 3.4	7	8.2 ± 4.2	13	5.6 ± 2.7	13	4.9 ± 3.4	5	5.8 ± 3.7	9	3.9 ± 2.9	6	5.6 ± 3.3	13	7.4 ± 3.4 E
TIM-3 (MFI)		NA	13	398 ± 51.6	4	361 ± 27.7	5	424 ± 71.8	4	401 ± 5.2	3	342 ± 9.2	3	409 ± 27.0		NA	6	417 ± 60.3 D
%CCR5-CCR6-CD4+ Tfr	12	53.9 ± 12.5	35	53.5 ± 11.4	7	53.2 ± 14.0	13	54.5 ± 13.2	15	52.7 ± 8.8	5	47.8 ± 16.8	9	58.7 ± 5.8	7	50.0 ± 10.5	14	53.8 ± 11.9
%PD-1+	12	21.5 ± 8.3	34	21.7 ± 9.5	7	21.3 ± 13.0	13	18.3 ± 6.1	14	25.0 ± 9.8	5	25.4 ± 13.1	9	21.9 ± 5.0	7	20.0 ± 12.1	13	21.0 ± 9.8
PD-1 (MFI)	11	573 ± 236.6	31	508 ± 80.3	6	556 ± 85.3	11	490 ± 76.6	14	501 ± 78.3	4	481 ± 133.8	8	503 ± 69.4	7	506 ± 99.3	12	521 ± 61.5
%TIM-3+	12	2.7 ± 2.4	35	4.2 ± 6.4	7	8.6 ± 13.5 A	13	2.4 ± 1.9 B	15	3.8 ± 2.3 C	5	2.2 ± 0.90	9	2.6 ± 2.1	7	8.2 ± 13.7	14	4.1 ± 2.3 A
TIM-3 (MFI)		NA	15	466 ± 162.8	5	491 ± 267	5	409 ± 72.8	5	499 ± 99.4	3	561 ± 321.4	4	517 ± 98.4	3	335 ± 114.3	5	447 ± 67.2
nOB: healthy participants (without obesity); OB: participants with obesity; IS: insulin sensitive; IRn: insulin resistant and normoglycemic; Pre-T2D: pre-diabetes; T2D: type 2 diabetes; MFI: mean fluorescence intensity; NA: not analyzed due to low numbers of events. Statistical differences were considered when p<0.05. A p<0.05 vs nOB; B p<0.05 vs Class II; C p<0.05 vs Class III; D p<0.05 vs IS; E…

## Sheet: Supplementary Table S6
Supplementary Table S6 – Percentage and phenotype of circulating CD4+ follicular T cells from nOB and OB individuals.
Immune cells	nOB		OB		Obesity Classes						Metabolic status
					Class II		Class III		Class IV		IS		IRn		Pre-T2D		T2D
	n		n		n		n		n		n		n		n		n
%Tfh	12	14.8 ± 4.3	35	17.5 ± 4.0 A	7	18.4 ± 2.1 A	13	17,3 ± 3,9	15	17,3 ± 4,9	5	17.6 ± 1.9	9	15.9 ± 3.9	7	19.0 ± 6.4	14	17.8 ± 3.2 A
CXCR5 (MFI)	12	2766 ± 372.5	35	3224 ± 748.2 A	7	3676 ± 730.3	13	3047 ± 515,5	15	3166 ± 876,7	5	3177 ± 371.2 A	9	3362 ± 838.3	7	3501 ± 847.0 A	14	3013 ± 745.2
%CD25+	12	65.1 ± 5.4	35	69.3 ± 7.5	7	70.0 ± 8.9	13	69,2 ± 7,2	15	69.0 ± 7,6	5	67.6 ± 7.6	9	69.2 ± 5.6	7	71.6 ± 8.7	14	68.7 ± 8.4
%PD-1+	12	53.5 ± 9.9	35	49.9 ± 9.8	7	51.2 ± 5.9	13	43,6 ± 8,4 A,B	15	54,9 ± 9,7 C	5	47.4 ± 11.2	9	51.4 ± 8.0	7	45.9 ± 4.6 A	14	52.0 ± 12.2
PD-1 (MFI)	12	767 ± 166.2	35	790 ± 151.7	7	851 ± 183.9	13	729 ± 140,6	15	816 ± 135,7	5	771 ± 184.9	9	751 ± 107.9	7	797 ± 139.3	14	819 ± 177.3
%TIM-3+	12	2.9 ± 1.2	35	2.4 ± 1.0	7	3.1 ± 1.2	13	2,4 ± 1.1	15	2.0 ± 0,73 B	5	2.9 ± 1.5	9	1.9 ± 0.93 A	7	2.9 ± 1.2	14	2.3 ± 0.79
TIM-3 (MFI)	12	927 ± 752.7	34	571 ± 106.3	7	595 ± 125.1	12	553 ± 92,2	15	575 ± 112,6	4	643 ± 134.3	9	556 ± 95.8	7	505 ± 79.1 D	14	593 ± 106.8
%Th1-like Tfh	12	3.5 ± 1.1	35	4.1 ± 3.1	7	3.1 ± 1.3	13	4,4 ± 4,6	15	4,3 ± 2.0	5	5.8 ± 7.4	9	3.8 ± 1.3	7	2.9 ± 1.4	14	4.3 ± 2.0
%Th17-like Tfh	12	48.8 ± 9.3	35	51.4 ± 7.8	7	51.3 ± 10.1	13	49,9 ± 7,3	15	52,9 ± 7,5	5	48.6 ± 13.0	9	50.8 ± 4.5	7	54.8 ± 6.1	14	51.2 ± 8.3
%Th1/17-like Tfh	12	2.4 ± 1.5	35	4.0 ± 4.5	7	2.8 ± 1.5	13	4,8 ± 7,1	15	3,8 ± 2.0	5	8.0 ± 11.4	9	3.8 ± 1.3 A	7	2.3 ± 1.5	14	3.5 ± 2.0
%CCR5-CCR6- Tfh	12	45.3 ± 8.5	35	40.4 ± 7.1	7	42.8 ± 9.7	13	40.7 ± 6,6	15	39.0 ± 6,3	5	37.6 ± 12.7	9	41.4 ± 3.3	7	40.1 ± 4.6	14	40.9 ± 7.8
nOB: healthy participants (without obesity); OB: participants with obesity; IS: insulin sensitive; IRn: insulin resistant and normoglycemic; Pre-T2D: pre-diabetes; T2D: type 2 diabetes; MFI: mean fluorescence intensity. Statistical differences were considered when p<0.05. A p<0.05 vs nOB; B p<0.05 vs Class II; C p<0.05 vs Class III; D p<0.05 vs IS; E p<0.05 vs IRn; F p<0.05 vs Pre-T2D.

## Sheet: Supplementary Table S7
Supplementary Table S7 – Percentage and phenotype of circulating CD8+ T cells in nOB and OB groups.
CD8+ T cells polarization	nOB		OB		Obesity Classes						Metabolic status
					Class II		Class III		Class IV		IS		IRn		Pre-T2D		T2D
	n		n		n		n		n		n		n		n		n
%Tc1	12	31.3 ± 16.8	35	33.9 ± 15.8	7	44.1 ± 18.8	13	29,4 ± 14,8	15	33.0 ± 14,1	5	38.9 ± 22.5	9	31.1 ± 15.7	7	36.3 ± 16.2	14	32.6 ± 14.4
CCR5 (MFI)	12	2646 ± 1091.0	34	3703 ± 1853.4 A	7	4259 ± 1971.0	12	3590 ± 1367,7 A	15	3535 ± 2183,3	4	4164 ± 1671.2 A	9	3045 ± 1323.8	7	3925 ± 2286.8	14	3884 ± 2038.7 A
%CD25+	12	6.1 ± 4.6	35	6.7 ± 4.6	7	7.3 ± 2.9	13	7,8 ± 6,1	15	5,5 ± 3,7	5	9.2 ± 6.3	9	7.0 ± 4.3	7	5.7 ± 2.7	14	6.3 ± 5.0
%PD-1+	12	40.7 ± 17.3	35	40.1 ± 15.7	7	32.8 ± 22.1	13	41,6 ± 14,1	15	42,3 ± 13,7	5	26.8 ± 11.4	9	39.5 ± 13.0	7	47.2 ± 18.9 D	14	41.7 ± 15.6
PD-1 (MFI)	12	619 ± 198.3	35	673 ± 162.2	7	627 ± 146.7	13	657 ± 177,6	15	710 ± 157,6	5	561 ± 126.8	9	656 ± 141.1	7	705 ± 185.4	14	709 ± 169.6 D
%TIM-3+	12	4.3 ± 3.0	35	5.8 ± 5.3	7	5.5 ± 3.4	13	5,9 ± 3,8	15	5,9 ± 7,1	5	6.1 ± 4.9	9	7.9 ± 9.1	7	4.3 ± 2.0	14	5.1 ± 2.9
TIM-3 (MFI)	12	956 ± 1137.2	33	563 ± 124.5	7	563 ± 92.1	13	593 ± 175,1	13	533 ± 66,9	5	602 ± 132.1	8	596 ± 171.2	7	574.5 ± 77.7	13	521 ± 109.6
%Tc17	12	1.3 ± 0.59	35	2.1 ± 1.4	7	1.9 ± 0.86	13	2,1 ± 1,7	15	2,2 ± 1,4	5	2.1 ± 1.3	9	2.8 ± 2.1	7	1.9 ± 0.89	14	1.7 ± 0.94
CCR6 (MFI)	12	790 ± 205.9	35	983 ± 245.4 A	7	991 ± 284.4	13	998 ± 238,7	15	967 ± 249,5	5	1013 ± 201.9	9	877 ± 120.1	7	1032.2 ± 240.8 A	14	1016 ± 314.3
%CD25+	12	45.3 ± 19.2	35	56.0 ± 15.5	7	57.3 ± 19.5	13	54,2 ± 15.0	15	56.9 ± 14,8	5	54.4 ± 6.1	9	56.1 ± 15.7	7	58.6 ± 17.5	14	55.2 ± 17.8
%PD-1+	12	26.5 ± 11.1	35	27.7 ± 12.4	7	39.6 ± 17.0	13	24,3 ± 7,5	15	25,1 ± 10,7	5	35.8 ± 13.4	9	23.9 ± 10.5	7	29.8 ± 9.4	14	26.1 ± 14.1
PD-1 (MFI)	10	429 ± 72.6	28	449 ± 160.7	7	586 ± 272.1	11	381,5 ± 59,3	10	428 ± 59,1	5	533 ± 257.4	8	414 ± 74.3	5	428.1 ± 162.2	10	447 ± 163.5
%TIM-3+	12	8.7 ± 4.7	35	6.9 ± 4.2	7	8.3 ± 4.0	13	7,1 ± 5.0	15	6,1 ± 3,4	5	5.0 ± 1.6	9	7.9 ± 5.3	7	8.2 ± 4.9	14	6.2 ± 3.6
TIM-3 (MFI)	2	656 ± 304.1	7	552 ± 80.0	1	457 ± NA	4	595 ± 76,6	2	515 ± 42,4	1	548 ±	3	579 ± 114.3	1	583 ±	2	499 ± 59.4
%Tc1/17	12	7.3 ± 4.9	35	8.5 ± 7.1	7	6.3 ± 4.4	13	11,6 ± 9,3	15	6,9 ± 5.0	5	6.6 ± 5.3	9	10.9 ± 7.8	7	5.7 ± 4.2	14	9.2 ± 8.2
CCR5 (MFI)	12	6203 ± 2712.1	35	8205 ± 4422.4	7	9439 ± 4356.6	13	7315 ± 4482,3	15	8400 ± 4539,4	5	7347 ± 5179.2	9	9203 ± 5288.5	7	750 ± 4428.7	14	8198 ± 3928.3
CCR6 (MFI)	12	1368 ± 241.1	35	1422 ± 346.4	7	1370 ± 382.3	13	1433 ± 360,5	15	1437 ± 340,1	5	1302 ± 165.3	9	1470 ± 354.5	7	1462 ± 327.7	14	1414 ± 412.8
%CD25+	12	16.7 ± 11.6	35	24.4 ± 14.1 A	7	32.0 ± 16.9 A	13	23,4 ± 15,6	15	21,8 ± 10,6	5	26.8 ± 14.8	9	23.5 ± 14.8	7	29.5 ± 14.1	14	21.7 ± 14.1
%PD-1+	12	57.2 ± 18.9	35	51.4 ± 11.7	7	58.8 ± 13.5	13	45.0 ± 10.3 B	15	53,4 ± 9,8	5	48.8 ± 14.6	9	48.2 ± 8.9	7	53.6 ± 7.2	14	53.2 ± 14.3
PD-1 (MFI)	12	424 ± 131.9	35	474 ± 157.9	7	474 ± 90.2	13	406 ± 59,4	15	533 ± 214,4	5	457 ± 107.3	9	432 ± 82.2	7	453 ± 50.3	14	518 ± 229.4
%TIM-3+	12	2.9 ± 2.8	35	2.1 ± 1.5	7	3.0 ± 1.9	13	1,8 ± 1,6	15	1,8 ± 1,2	5	2.7 ± 2.3	9	1.2 ± 0.49	7	2.8 ± 1.8 E	14	2.1 ± 1.4
TIM-3 (MFI)	4	465 ± 95.8	6	453 ± 138.5	3	410 ± 39.7	2	530 ± 273,7	1	427 ± NA	2	544 ± 253.1		336 ± NA	2	433 ± 8.5	1	427 ± NA
%CCR5-CCR6- CD8+ T	12	50.3 ± 14.3	35	46.6 ± 15.7	7	35.3 ± 14.7 A	13	49,1 ± 13,7	15	49,8 ± 16,3 B	5	43.4 ± 20.2	9	50.1 ± 16.7	7	45.3 ± 16.9	14	46.2 ± 14.2
%CD25+	12	8.0 ± 8.3	35	11.2 ± 6.6	7	15.4 ± 6.7 A	13	12.0 ± 7,3	15	8,7 ± 5,1 B	5	12.2 ± 3.1	9	9.3 ± 4.2	7	15.0 ± 9.7 A	14	10.3 ± 6.8
%PD-1+	12	18.7 ± 15.5	35	15.5 ± 8.3	7	20.1 ± 11.4	13	12,4 ± 6,1	15	16,1 ± 7,8	5	16.2 ± 8.7	9	13.6 ± 6.0	7	20.0 ± 10.3	14	14.2 ± 8.5
PD-1 (MFI)	12	465 ± 136.4	35	482 ± 122.1	7	551 ± 196.7	13	441 ± 85,5	15	486 ± 96,9	5	468 ± 146.7	9	486 ± 91.3	7	497 ± 190.3	14	477 ± 101.4
%TIM-3+	12	13.4 ± 8.8	35	15.9 ± 9.2	7	15.7 ± 7.1	13	16,6 ± 9,7	15	15,4 ± 10,1	5	12.7 ± 4.0	9	18.3 ± 12.4	7	16.4 ± 8.0	14	15.2 ± 9.1
TIM-3 (MFI)	12	684 ± 259.9	35	585 ± 83.2	7	568 ± 48.5	13	582 ± 80,5	15	596 ± 99,9	5	574 ± 58.6	9	594.7 ± 89.2	7	577 ± 22.2	14	588 ± 108.5
nOB: healthy participants (without obesity); OB: participants with obesity; IS: insulin sensitive; IRn: insulin resistant and normoglycemic; Pre-T2D: pre-diabetes; T2D: type 2 diabetes; MFI: mean fluorescence intensity; NA: not analyzed due to low numbers of events. Statistical differences were considered when p<0.05. A p<0.05 vs nOB; B p<0.05 vs Class II; C p<0.05 vs Class III; D p<0.05 vs IS; E…

## Sheet: Supplementary Table S8
Supplementary Table S8 – Percentage and phenotype of circulating CD8+ T follicular cells from nOB and OB groups.
CD8+ T cells	nOB		OB		Obesity Classes						Metabolic status
					Class II		Class III		Class IV		IS		IRn		Pre-T2D		T2D
	n		n		n		n		n		n		n		n		n
%Tfc	12	1.94 ± 0.88	35	2.6 ± 1.8	7	2.9 ± 2.9	13	2,6 ± 0,78 A	15	2,5 ± 2.0	5	1.9 ± 0.89	9	1.8 ± 0.61	7	3.2 ± 2.6	14	3.1 ± 2.0
CXCR5 (MFI)	12	1339 ± 260.2	34	1676 ± 451.7 A	7	2130 ± 495.4 A	12	1552 ± 361,1 B	15	1564 ± 378,9 B	4	1949 ± 179.0 A	9	1702 ± 429.9 A	7	1794 ± 703.4	14	1524 ± 335.6 D
%CD25+	11	6.6 ± 4.0	35	10.0 ± 5.3 A	7	11.5 ± 6.3	13	9,8 ± 5,5	15	9,4 ± 4,7	5	10.8 ± 4.1	9	11.5 ± 6.2	7	11.3 ± 5.5	14	8.0 ± 4.6
%PD-1+	11	65.6 ± 17.4	35	67.9 ± 13.2	7	75.2 ± 7.4	13	58,7 ± 14,1 B	15	72,4 ± 10,2 C	5	65.7 ± 9.2	9	67.2 ± 13.6	7	67.5 ± 14.7	14	69.3 ± 14.6
PD-1 (MFI)	11	906 ± 259.6	35	901 ± 195.2	7	966 ± 175.6	13	777 ± 161,3 B	15	979 ± 185.0 C	5	809 ± 194.8	9	925 ± 205.4	7	924 ± 138.8	14	907 ± 221.7
%TIM-3+	11	5.3 ± 2.6	35	4.9 ± 2.6	7	5.6 ± 2.8	13	4,5 ± 2,5	15	4,9 ± 2,7	5	4.0 ± 1.5	9	4.5 ± 1.9	7	6.1 ± 3.0	14	4.8 ± 3.1
TIM-3 (MFI)	3	884 ± 171.7	5	771 ± 160.8	2	613 ± 36.4		NA	3	876 ± 98,8		NA		NA	2	771 ± 259.9	3	770 ± 134.1
%Tc1-like Tfc	11	63.3 ± 12.8	35	63.5 ± 13.3	7	65.2 ± 7.9	13	65,7 ± 14,7	15	60,9 ± 14,2	5	60.1 ± 14.2	9	59.5 ± 17.5	7	60.9 ± 14.6	14	68.6 ± 8.1
%Tc17-like Tfc	11	2.4 ± 1.20	35	3.2 ± 2.0	7	2.9 ± 2.0	13	2,8 ± 1,5	15	3,6 ± 2,5	5	3.2 ± 2.1	9	3.8 ± 3.0	7	3.5 ± 2.2	14	2.6 ± 0.98
%Tc1/17-like Tfc	11	8.2 ± 5.0	35	6.3 ± 5.2	7	6.8 ± 4.9	13	4,6 ± 2,3 A	15	7,6 ± 6,8	5	7.7 ± 5.6	9	4.7 ± 3.4	7	7.9 ± 8.3	14	6.0 ± 4.4
%CCR5-CCR6- Tfc	11	26.1 ± 10.1	35	27.0 ± 12.1	7	25.1 ± 8.7	13	27.0 ± 13,3	15	27,9 ± 13.0	5	29.0 ± 15.3	9	31.9 ± 15.3	7	27.8 ± 11.9	14	22.8 ± 8.2
nOB: healthy participants (without obesity); OB: participants with obesity; IS: insulin sensitive; IRn: insulin resistant and normoglycemic; Pre-T2D: pre-diabetes; T2D: type 2 diabetes; MFI: mean fluorescence intensity; NA: not analyzed due to low numbers of events. Statistical differences were considered when p<0.05. A p<0.05 vs nOB; B p<0.05 vs Class II; C p<0.05 vs Class III; D p<0.05 vs IS; E…

## Sheet: Supplementary Table S9
Supplementary Table S9 – Percentage and phenotype of circulating CD4+CD8+ T cells within each group of participants.
CD4+CD8+ T cells	nOB		OB			Obesity Classes						Metabolic status
					Class II		Class III		Class IV		IS		IRn		Pre-T2D		T2D
	n		n		n		n		n		n		n		n		n
%T1-like CD4+CD8+ T cells	12	32.7 ± 18.4	35	36.4 ± 20.3	7	48.5 ± 16.6	13	33,2 ± 16,4	15	33,5 ± 23,6	5	46.0 ± 18.1	9	39.4 ± 21.8	7	29.0 ± 17.1	14	34.7 ± 21.7
CCR5 (MFI)	12	2515 ± 1276.1	34	2921 ± 2014.3	6	2920 ± 1974.6	13	2531 ± 1260,8	15	3259 ± 2558,3	4	1875 ± 1497.1	9	2663 ± 1182.7	7	3446 ± 1918.5	14	3123 ± 2578.4
%CD25+	12	9.5 ± 10.4	35	8.7 ± 12.4	7	3.9 ± 2.0	13	10,5 ± 14,3	15	9,5 ± 13,5	5	10.0 ± 16.5	9	6.0 ± 4.9	7	5.9 ± 4.6	14	11.6 ± 16.6
%PD-1+	12	68.3 ± 26.2	35	56.8 ± 24.9	7	60.9 ± 20.8	13	50,4 ± 24,3	15	60,6 ± 27,4	5	46.2 ± 20.8	9	45.6 ± 21.5	7	53.2 ± 13.5	14	69.7 ± 28.3
PD-1 (MFI)	11	684 ± 350.9	27	632 ± 283.4	7	690 ± 431.1	11	527 ± 182,3	9	715 ± 232,9 C	4	472 ± 103.6	8	583 ± 199.8	4	622 ± 68.4	11	729 ± 391.8
%TIM-3+	12	5.5 ± 5.6	30	2.9 ± 2.6	6	2.7 ± 1.8	11	2,1 ± 2,1 A	13	3,7 ± 3,2	3	1.3 ± 0.03 A	7	2.6 ± 4.0 A	6	2.6 ± 1.7	14	3.6 ± 2.4
TIM-3 (MFI)		NA	2	488 ± 70.0	1	438 ± NA		NA	1	537 ± NA		NA	1	537 ± NA		NA	1	438 ± NA
%T17-like CD4+CD8+ T cells	12	5.2 ± 8.1	35	3.9 ± 3.7	7	2.4 ± 1.2	13	4,3 ± 4.0	15	4,3 ± 4,2	5	4.4 ± 5.6	9	3.0 ± 4.1	7	4.7 ± 3.0	14	3.9 ± 3.3
CCR6 (MFI)	11	1337 ± 529.0	34	1279 ± 386.5	6	1064 ± 153.3	13	1372 ± 398,8	15	1285 ± 423,5	4	1155 ± 494.4	9	1283 ± 196.8	7	1304 ± 370.6	14	1301 ± 479.5
%CD25+	11	64.7 ± 18.8	35	73.4 ± 16.4	7	76.6 ± 16.0	13	70,1 ± 17,7	15	74,8 ± 16,1	5	69.2 ± 21.3	9	72.5 ± 15.7	7	75.2 ± 16.4	14	74.6 ± 16.7
%PD-1+	10	52.4 ± 16.2	35	38.1 ± 17.0 A	7	44.4 ± 19.5	13	33,2 ± 12,7 A	15	39,4 ± 18,9	5	42.9 ± 22.9	9	32.7 ± 11.4 A	7	37.0 ± 8.7 A	14	40.4 ± 21.1
PD-1 (MFI)	2	469 ± 191.6	1	361 ± NA		NA		NA	1	361 ± NA		NA	1	361 ± NA		NA		NA
%TIM-3+	8	6.7 ± 3.8	25	6.7 ± 3.9	6	8.1 ± 2.8	8	7,2 ± 4,6	11	5,5 ± 3,9	3	7.4 ± 2.9	8	7.2 ± 5.3	5	5.2 ± 3.5	9	6.9 ± 3.5
TIM-3 (MFI)		NA		NA		NA		NA		NA		NA		NA		NA		NA
%T1/17-like CD4+CD8+ T cells	12	13.2 ± 12.0	35	14.4 ± 13.4	7	4.8 ± 3.9 A	13	18,1 ± 14,3 B	15	15,7 ± 13,9 B	5	7.4 ± 3.8	9	12.7 ± 11.4	7	20.8 ± 21.1	14	14.9 ± 11.6
CCR5 (MFI)	12	5382 ± 2407.2	34	6429 ± 3578.7	6	5773 ± 2549.3	13	6595 ± 4006,9	15	6548 ± 3725,7	4	4656 ± 3367.9	9	7545 ± 4493.2	7	5864 ± 3165.3	14	6502 ± 3292.0
CCR6 (MFI)	12	1655 ± 543.0	34	1754 ± 456.7	6	1638 ± 268.6	13	1816 ± 470,9	15	1746 ± 516,2	4	1606 ± 375.1	9	1760 ± 437.8	7	1758 ± 398.8	14	1790 ± 545.4
%CD25+	12	37.0 ± 15.6	35	48.2 ± 17.2	7	55.0 ± 15.6 A	13	42,7 ± 16,6	15	49,8 ± 18.0	5	47.6 ± 11.6	9	50.8 ± 17.9	7	49 ± 18.0	14	46.5 ± 19.4
%PD-1+	12	68.3 ± 19.3	35	53.1 ± 12.7 A	7	57.2 ± 11.3	13	53,4 ± 10,9	15	51.0 ± 15.0 A	5	49.8 ± 10.7	9	52.4 ± 10.0	7	54.3 ± 8.3	14	54.3 ± 17.0
PD-1 (MFI)	10	549 ± 142.7	20	503 ± 131.4	3	561 ± 127.3	9	462 ± 98,6	8	526 ± 163,9	2	570.8 ± 178.5	7	507 ± 121.0	5	448 ± 108.5	6	521 ± 164.3
%TIM-3+	11	4.3 ± 3.2	27	3.2 ± 2.1	3	4.7 ± 3.1	12	3.0 ± 2,2	12	3,1 ± 1,8	3	5.0 ± 3.2	6	3.3 ± 1.0	7	2.7 ± 2.7	11	3.0 ± 1.9
TIM-3 (MFI)		NA		NA		NA		NA		NA		NA		NA		NA		NA
%CCR5-CCR6-CD4+CD8+ T cells	12	43.2 ± 13.9	35	38.7 ± 17.5	7	38.4 ± 17.2	13	38,2 ± 12,2	15	39,2 ± 22,2	5	36.4 ± 15.5	9	40.8 ± 24.6	7	38.3 ± 14.7	14	38.4 ± 15.9
%CD25+	12	16.9 ± 15.5	35	30.4 ± 19.1 A	7	24.3 ± 19.0	13	33.0 ± 16,1 A	15	30.9 ± 22.0	5	24.5 ± 11.9	9	22.5 ± 15.1	7	36.5 ± 22.2	14	34.5 ± 21.2 A
%PD-1+	12	47.8 ± 28.5	35	31.3 ± 17.1	7	38.9 ± 16.1	13	21.8 ± 12.0 A,B	15	35,9 ± 18,5 C	5	31.4 ± 10.4	9	27.0 ± 19.2	7	25.1 ± 14.2	14	37.1 ± 18.6
PD-1 (MFI)	11	558 ± 262.6	27	526 ± 227.9	6	586 ± 348.3	9	488 ± 165,8	12	525 ± 210,9	3	412 ± 55.0	8	475 ± 230.4	5	474 ± 52.8	11	619 ± 281.8
%TIM-3+	12	4.9 ± 4.8	35	5.5 ± 4.6	7	4.8 ± 3.0	13	6,7 ± 6,2	15	4,8 ± 3,6	5	6.1 ± 7.4	9	5.5 ± 5.5	7	4.1 ± 3.0	14	6.0 ± 3.8
TIM-3 (MFI)	3	522.7 ± 130.9	5	537 ± 108.3	2	455.0 ± 46.7	2	599 ± 147,8	1	580 ± NA		NA	2	642 ± 87.0	2	458 ± 50.9	1	488 ± NA
%CD4+CD8+ Treg	11	1.1 ± 1.1	35	1.0 ± 1.2	7	0.34 ± 0.17 A	13	1,4 ± 1,4 B	15	1.0 ± 1.0	5	0.94 ± 1.2	9	1.1 ± 1.1	7	1.3 ± 1.4	14	0.94 ± 1.1
%PD-1+	6	30.0 ± 19.1	21	24.4 ± 13.0	3	36.9 ± 3.4	9	18,9 ± 12,3 B	9	25,8 ± 13,4	4	33.5 ± 9.1	7	21.6 ± 13.0	4	16.1 ± 8.6	6	27.3 ± 15.6
PD-1 (MFI)		NA		NA		NA		NA		NA		NA		NA		NA		NA
%TIM-3+	4	NA	10	16.8 ± 15.2	3	16.4 ± 3.8	3	14,4 ± 16,5	4	18,8 ± 22,1	2	16.3 ± 5.3	4	14.0 ± 15.1		NA	4	19.8 ± 20.8
TIM-3 (MFI)		NA		NA		NA		NA		NA		NA		NA		NA		NA
%Tfr	5	30.5 ± 15.0	18	27.1 ± 13.7	2	22.5 ± 3.5	10	28,1 ± 13,7	6	27,1 ± 17.0	2	14.5 ± 7.7	6	24.8 ± 6.9	3	13.8 ± 12.8	7	38.4 ± 11.6
%T1-like Treg	5	17.0 ± 21.8	13	22.3 ± 10.1	1	40.0 ± NA	7	20.0 ± 6,4	5	21,9 ± 12,6	1	40.0 ± NA	5	19.0 ± 10.1	3	19.9 ± 7.5	4	23.8 ± 10.3
%T17-like Treg	4	17.1 ± 13.0	13	18.7 ± 13.8	1	25.0 ± NA	7	15,9 ± 12,7	5	21,2 ± 17,3	1	25.0 ± NA	5	19.4 ± 21.2	2	16.8 ± 8.9	5	19.7 ± 9.6
%T1/17-like Treg	6	9.1 ± 5.8	12	18.9 ± 12.4	1	25.0 ± NA	6	17,2 ± 8.5	5	19,7 ± 17,8	1	25.0 ± NA	4	18.1 ± 7.3	3	13.7 ± 10.9	5	22.6 ± 16.9
%CCR5-CCR6- T-like Treg	5	48.0 ± 27.5	18	38.1 ± 19.4	2	32.5 ± 10.6	10	39,7 ± 19,8	6	37,2 ± 23,1	2	58.6 ± 26.4	7	41.0. ± 15.6	3	41.3 ± 5.3	6	26.3 ± 22.1
%CD4+CD8+ Tf	12	2.30 ± 0.96	34	2.5 ± 1.6	7	1.6 ± 0.88	12	2,8 ± 1,3	15	2,7 ± 1,9	4	1.3 ± 0.50	9	1.7 ± 1.0	7	2.9 ± 1.7	14	3.1 ± 1.7 D,E
CXCR5 (MFI)	11	1628 ± 389.7	34	1764 ± 532.6	6	2070 ± 599.4	13	1819 ± 615.0	15	1594 ± 377,4	4	1802 ± 420.7	9	1634 ± 334.8	7	1791 ± 496.3	14	1824 ± 693.0
%CD25+	12	37.8 ± 23.1	35	43.5 ± 21.7	7	49.2 ± 28.4	13	41,3 ± 24,5	15	42,8 ± 16,4	5	40.5 ± 35.9	9	39.8 ± 20.0	7	47.8 ± 20.8	14	44.8 ± 19.2
%PD-1+	12	64.1 ± 27.9	35	61.4 ± 17.9	7	64.9 ± 19.5	13	62,6 ± 20,6	15	58,6 ± 15,3	5	70.6 ± 23.6	9	55.8 ± 21.5	7	58.1 ± 15.8	14	63.4 ± 14.2
PD-1 (MFI)		NA		NA	1	1021 ± NA	3	1118 ± 68,5	2	105 ± 275,8		NA	1	1049 ± NA	2	1070 ± 68.6	3	1097 ± 209.6
%TIM-3+	11	6.2 ± 3.8	21	8.4 ± 6.2	2	16.5 ± 15.2	9	8,4 ± 5,4	10	6,8 ± 4,2	2	8.9 ± 3.7	8	8.1 ± 5.7	4	5.5 ± 3.4	7	10.4 ± 8.6
TIM-3 (MFI)		NA		NA		NA		NA		NA		NA		NA		NA		NA
%T1-like	12	39.0 ± 28.0	33	36.7 ± 20.1	7	29.2 ± 17.8	11	44.0 ± 25.0	15	34,8 ± 16,2	4	33.0 ± 16.0	9	36.1 ± 23.9	7	27.8 ± 23.5	13	43.0 ± 16.0
%T17-like	10	14.5 ± 14.5	24	12.0 ± 9.9	6	19.8 ± 12.3	10	11,3 ± 9,5	8	6,9 ± 3,8 B	4	16.3 ± 12.8	7	6.2 ± 4.3	6	18.6 ± 12.9 E	7	9.5 ± 5.9
%T1/17-like	7	10.4 ± 9.1	26	10.5 ± 6.3	7	12.5 ± 7.7	8	6,9 ± 5,1	11	11,9 ± 5,4 C	5	14.9 ± 8.0	6	6.8 ± 5.7	4	9.8 ± 6.8	11	10.9 ± 5.0
%CCR5-CCR6- T-like	12	42.5 ± 24.5	34	47.0 ± 20.1	7	41.2 ± 19.5	12	43,6 ± 23,2	15	52,4 ± 17,7	5	43.1 ± 24.2	9	54.1 ± 22.7	7	49.8 ± 17.2	13	42.1 ± 18.8
nOB: healthy participants (without obesity); OB: participants with obesity; IS: insulin sensitive; IRn: insulin resistant and normoglycemic; Pre-T2D: pre-diabetes; T2D: type 2 diabetes; MFI: mean fluorescence intensity; NA: not analyzed due to low numbers of events. Statistical differences were considered when p<0.05. A p<0.05 vs nOB; B p<0.05 vs Class II; C p<0.05 vs Class III; D p<0.05 vs IS; E…

[truncated: 1 more sheets: Supplementary Table S10]
